# Supplementary material for: Genetic Polymorphisms in miR-604A>G, miR-938G>A, miR-1302-3C>T and the Risk of Idiopathic Recurrent Pregnancy Loss
Source: Int J Mol Sci. 2021 Jun 7;22(11):6127. doi: 10.3390/ijms22116127 (PMC8201216; doi:10.3390/ijms22116127)
Supplement: Supplementary file 1 [file ijms-22-06127-s001.zip]

Archive with 1 entries (1 files):
- ijms-1235002-supplementary.pdf
